# Supplementary material for: The Effect of Impact Load on the Atomistic Scale Fracture Behavior of Nanocrystalline bcc Iron
Source: Nanomaterials (Basel). 2024 Feb 16;14(4):370. doi: 10.3390/nano14040370 (PMC10891635; doi:10.3390/nano14040370)
Supplement: Supplementary file 1 [file nanomaterials-14-00370-s001.zip]

Archive with 1 entries (1 files):
- nanomaterials-2822649-supplementary.pdf
